# Supplementary material for: Did Photosymbiont Bleaching Lead to the Demise of Planktic Foraminifer Morozovella at the Early Eocene Climatic Optimum?
Source: Paleoceanography. 2017 Nov 6;32(11):1115–36. doi: 10.1002/2017PA003138 (PMC5784393; doi:10.1002/2017PA003138)
Supplement: Supplementary file 5 — Table S2 [file PALO-32-1115-s005.xls]

## Sheet: Sheet1
Table S1. Carbon and oxygen stable-isotope data from restricted size-fraction monospecific specimens of Morozovella
and from restricted size-fraction specimens of Acarinina spp. and Subbotina spp. across the early Eocene at the ODP Sites 1051.
The values are derived from the best preserved and notinfilled specimens found within the variuous fraction sieves.
Sample A (443.58 mbsf) – pre EECO interval
Fraction (μm)	Subbotina	Subbotina	Acarinina	Acarinina
	δ13C (‰)	δ18O (‰)	δ13C (‰)	δ18O (‰)
150	0.613475	-0.894504	2.04767	-1.40789
210	1.29533	-1.25406	2.62022	-1.6819
250	0.923649	-1.167	2.94819	-2.10295
300	–	–	–	–
	M. crater	M. crater	M. gracilis	M. gracilis
	δ13C (‰)	δ18O (‰)	δ13C (‰)	δ18O (‰)
150	2.08625	-1.74199	2.11069	-1.88653
210	2.03668	-1.38026	2.12849	-2.22778
250	2.52735	-1.67477	2.48019	-2.22307
300	2.92418	-1.56936	–	–
	M. marginodentata	M. marginodentata	M. subbotinae	M. subbotinae
	δ13C (‰)	δ18O (‰)	δ13C (‰)	δ18O (‰)
150	1.97539	-1.7173	2.14371	-1.26831
210	2.37486	-1.83804	2.19006	-1.32416
250	2.39759	-2.20787	2.47108	-1.54849
300	–	–	2.80484	-1.52437
Sample B (433.5 mbsf) – pre J interval
Fraction (μm)	Subbotina	Subbotina	Acarinina	Acarinina
	δ13C (‰)	δ18O (‰)	δ13C (‰)	δ18O (‰)
150	0.761731	-0.795433	2.31873	-1.40592
210	0.837695	-1.1328	2.21503	-1.53735
250	0.441089	-1.24128	2.48375	-1.7325
300	–	–	2.28641	-2.18666
	M. aragonensis	M. aragonensis	M. crater	M. crater
	δ13C (‰)	δ18O (‰)	δ13C (‰)	δ18O (‰)
150	1.96332	-1.49263	2.32924	-1.06801
210	2.07574	-1.73487	2.34965	-1.76624
250	2.67249	-2.28125	2.63044	-2.0809
300	–	–	2.9286	-2.16335
	M. gracilis	M. gracilis	M. marginodentata	M. marginodentata
	δ13C (‰)	δ18O (‰)	δ13C (‰)	δ18O (‰)
150	2.01026	-1.73599	1.95927	-1.70258
210	2.36041	-1.90282	2.32781	-1.74673
250	2.62708	-1.96759	2.53871	-1.82332
300	2.92468	-1.74697	–	–
	M. subbotinae	M. subbotinae
	δ13C (‰)	δ18O (‰)
150	2.23188	-0.896844
210	2.20631	-1.28073
250	2.56677	-1.89334
300	–	–
Sample C (425.4 mbsf) – pre J – initial EECO interval
Fraction (μm)	Subbotina	Subbotina	Acarinina	Acarinina
	δ13C (‰)	δ18O (‰)	δ13C (‰)	δ18O (‰)
150	0.493291	-1.13076	2.05674	-1.69917
210	0.352441	-1.03628	2.16892	-1.63932
250	0.836461	-1.38283	2.36262	-1.97477
300	–	–	2.36	-1.74919
	M. aragonensis	M. aragonensis	M. crater	M. crater
	δ13C (‰)	δ18O (‰)	δ13C (‰)	δ18O (‰)
150	1.61185	-1.58953	1.59871	-1.8012
210	1.81769	-1.79191	1.98566	-1.6717
250	2.15775	-1.80822	2.15118	-1.74823
300	2.35151	-2.12164	2.62148	-1.91179
	M. gracilis	M. gracilis	M. marginodentata	M. marginodentata
	δ13C (‰)	δ18O (‰)	δ13C (‰)	δ18O (‰)
150	1.73714	-1.7986	1.53997	-1.7372
210	1.80509	-1.93538	1.98518	-1.65216
250	2.20743	-2.04322	2.10843	-1.6477
300	2.65717	-1.90257	2.05779	-1.90197
	M. subbotinae	M. subbotinae
	δ13C (‰)	δ18O (‰)
150	1.66704	-1.53461
210	1.77444	-1.54538
250	1.89806	-1.9885
300	2.28354	-1.85784
Sample D (411.8 mbsf) – basal EECO interval
Fraction (μm)	Subbotina	Subbotina	Acarinina	Acarinina
	δ13C (‰)	δ18O (‰)	δ13C (‰)	δ18O (‰)
150	0.729594	-0.926457	1.75425	-1.57046
210	0.608313	-0.923906	2.03046	-1.44774
250	0.990539	-0.621001	2.02401	-1.364
300	–	–	2.5045	-1.13162
	M. aragonensis	M. aragonensis	M. crater	M. crater
	δ13C (‰)	δ18O (‰)	δ13C (‰)	δ18O (‰)
150	1.51795	-1.82169	1.42895	-1.87304
210	1.80049	-1.41303	1.67899	-1.2516
250	2.2363	-1.60208	2.24251	-1.39269
300	2.59756	-1.34055	2.76159	-1.29436
	M. gracilis	M. gracilis	M. subbotinae	M. subbotinae
	δ13C (‰)	δ18O (‰)	δ13C (‰)	δ18O (‰)
150	1.25061	-1.37002	1.23864	-1.50281
210	1.419	-1.67628	1.71722	-1.11474
250	1.98423	-1.66953	2.09401	-1.62405
300	–	–	2.46591	-1.64018
Sample E (395.65 mbsf) – intermidiate EECO interval
Fraction (μm)	Subbotina	Subbotina	Acarinina	Acarinina
	δ13C (‰)	δ18O (‰)	δ13C (‰)	δ18O (‰)
150	0.65465	-1.08727	0.926291	-1.74461
210	0.862382	-1.48059	1.49167	-1.58552
250	–	–	1.53862	-1.68877
300	–	–	–	–
350	–	–	–	–
	M. aragonensis	M. aragonensis	M. crater	M. crater
	δ13C (‰)	δ18O (‰)	δ13C (‰)	δ18O (‰)
150	0.970888	-1.50623	0.814281	-1.38292
210	1.35286	-1.78887	1.23795	-1.54729
250	1.48331	-1.77114	1.68841	-1.55754
300	1.85912	-1.76777	1.82877	-1.54825
350	1.95193	-1.73653	2.31496	-1.66308
