# Supplementary material for: Did Photosymbiont Bleaching Lead to the Demise of Planktic Foraminifer Morozovella at the Early Eocene Climatic Optimum?
Source: Paleoceanography. 2017 Nov 6;32(11):1115–36. doi: 10.1002/2017PA003138 (PMC5784393; doi:10.1002/2017PA003138)
Supplement: Supplementary file 6 — Table S3 [file PALO-32-1115-s006.xls]

## Sheet: S2
Table S2. Relative abundances (%) of planktic foraminiferal genera and radiolarians, and the fragmentation
index (F index, %) at Site 1051A. In Italic data from Luciani et al. (2016).
Leg	Site	Hole	Core	Section	Interval		Depth (mbsf)	Total counted specimens	Morozovella (%)	Morozovelloides (%)	Acarinina (%)	Subbotinids (%)
					Top Depth	Bottom Depth
–	–	–	–	–	–	–	353.1	309	3	1.2	56.3	18.8
–	–	–	–	–	–	–	356.6	315	3.8	0.8	52	22
–	–	–	–	–	–	–	360.8	305	4.2	0.5	39	24
–	–	–	–	–	–	–	365.3	321	4.8	1	42.5	26.5
171	1051	A	40	1	20	22	369.9	335	3	0.6	46.8	28
171	1051	A	40	1	70	72	370.4	311	7.4	0.3	50	28.3
171	1051	A	40	3	120	122	373.9	303	5.5	0.5	39.6	23.1
171	1051	A	40	5	70	72	376.4	314	2.6	0	54	25.5
171	1051	A	40	cc	20	22	377	338	10.5	0.8	45.8	23.7
171	1051	A	41	1	20	24	379.5	301	9.8	1.5	52.1	23
171	1051	A	42	1	20	22	390.1	219	5	0	63.3	18.3
171	1051	A	42	1	70	72	390.6	356	5.6	0	79.2	14
171	1051	A	42	2	20	22	391.6	376	3.7	0	83.2	12.2
171	1051	A	42	2	120	122	392.6	352	5.4	0	79	14.5
171	1051	A	42	3	70	72	393.6	391	5.1	0	80.3	14.1
171	1051	A	42	3	120	122	394.1	211	6.2	0	57.8	23.7
171	1051	A	42	4	20	22	394.6	369	6.5	0	78.6	14.1
171	1051	A	42	4	125	127	395.65	395	6.1	0	82	9.9
171	1051	A	42	5	70	72	396.6	329	3.6	0	86.6	9.7
171	1051	A	42	6	25	27	397.65	385	9.8	0	47	27.5
171	1051	A	42	6	120	122	398.6	338	5.6	0	79.3	14.2
171	1051	A	43	1	22	24	399.72	326	5.8	0	78.8	13.8
171	1051	A	43	1	122	124	400.72	394	5.1	0	67.5	25.6
171	1051	A	43	2	68	70	401.68	285	10.8	0	45.3	26.7
171	1051	A	43	2	120	122	402.2	369	4.6	0	82.1	10.6
171	1051	A	43	3	69	71	403.19	372	5.6	0	76.6	16.7
171	1051	A	43	4	18	21	404.18	295	8.5	0	59.3	21.7
171	1051	A	43	4	122	124	405.22	396	10.6	0	66.7	21.2
171	1051	A	43	5	68	70	406.18	336	7.1	0	57.1	21.1
171	1051	A	43	6	17	19	407.17	375	7.7	0	68	20.8
171	1051	A	43	6	122	124	408.22	357	12.9	0	65.8	20.7
171	1051	A	44	1	20	22	409.3	310	17.5	0	37	15
171	1051	A	44	1	70	72	409.8	315	14.5	0	57	15.5
171	1051	A	44	2	20	22	410.8	403	4.7	0	66.3	26.1
171	1051	A	44	2	120	122	411.8	438	6.2	0	71.9	20.1
171	1051	A	44	3	20	22	412.3	332	12	0	62	16.3
171	1051	A	44	3	70	72	412.8	377	6.4	0	66.6	25.2
171	1051	A	44	4	20	22	413.8	290	13.2	0	55	15.5
171	1051	A	44	4	120	122	414.8	375	6.1	0	81.1	9.6
171	1051	A	44	5	68	70	415.78	327	8.5	0	62	21
171	1051	A	44	6	20	22	416.8	382	10.2	0	64.9	21.7
171	1051	A	44	6	120	122	417.8	375	14.1	0	50.7	23.5
171	1051	A	45	1	20	22	418.9	375	10.1	0	66.7	16.5
171	1051	A	45	1	120	122	419.9	371	16.9	0	49.5	21.3
171	1051	A	45	2	69	71	420.89	389	8.2	0	72.8	11.8
171	1051	A	45	3	20	22	421.9	389	7.8	0	58.3	23.6
171	1051	A	45	3	70	72	422.4	352	22.2	0	57.7	19.3
171	1051	A	45	3	120	122	422.9	186	11.8	0	71.5	16.7
171	1051	A	45	4	22	24	423.42	350	15.1	0	48	16
171	1051	A	45	4	68	70	423.88	349	9.7	0	67.9	20.1
171	1051	A	45	4	120	122	424.4	330	20.9	0	63.9	13.6
171	1051	A	45	5	18	20	424.88	343	19.5	0	61.5	17.5
171	1051	A	45	5	120	122	425.9	354	15	0	64.1	15.5
171	1051	A	45	6	20	22	426.4	395	15.4	0	64.6	15.2
171	1051	A	45	6	71	73	426.91	333	19.5	0	51.6	19.8
171	1051	A	45	6	120	122	427.4	263	13.3	0	61.5	22
171	1051	A	45	7	21	23	427.91	250	14.8	0	60	15.2
171	1051	A	45	7	29	31	427.99	331	15.4	0	64	17.5
171	1051	A	45	7	36	38	428.06	347	11.2	0	68	18.2
171	1051	A	45	7	38	40	428.08	342	14.6	0	63.2	20.2
171	1051	A	45	7	45	47	428.15	348	15.5	0	64.4	17.2
171	1051	A	45	8	2	5	428.19	384	16.7	0	62.8	16.1
171	1051	A	45	8	7	10	428.24	359	12.5	0	65.5	20.3
171	1051	A	46	1	4	6	428.34	325	29.2	0	55.1	13.2
171	1051	A	46	1	10	12	428.4	340	27.9	0	56.5	15.3
171	1051	A	46	1	14	16	428.44	329	34.3	0	50.5	14.9
171	1051	A	46	1	18	20	428.48	336	36.9	0	46.4	16.1
171	1051	A	46	1	20	22	428.5	245	53.5	0	27.7	13
171	1051	A	46	1	71	73	429.01	387	44.4	0	35.7	14.5
171	1051	A	46	1	120	122	429.5	399	45.9	0	34.8	9.8
171	1051	A	46	2	20	22	430	315	54	0	25.5	15
171	1051	A	46	2	70	72	430.5	242	42	0	23.5	21.5
171	1051	A	46	3	22	24	431.52	403	46.4	0	33.7	13.9
171	1051	A	46	3	120	122	432.5	345	46.4	0	34.8	11.9
171	1051	A	46	4	70	72	433.5	248	38.3	0	33	16.1
171	1051	A	46	4	118	120	433.98	247	43	0	24	24
171	1051	A	46	5	18	20	434.48	223	39	0	28	22.4
171	1051	A	46	6	18	20	435.98	362	43.1	0	37.6	12.7
171	1051	A	46	6	120	122	437	345	43.2	0	36.5	8.7
171	1051	A	47	1	18	20	438.08	408	50	0	32.8	10.8
171	1051	A	47	1	118	120	439.08	360	53.1	0	39.7	4.2
171	1051	A	47	2	17.5	19.5	439.58	293	45	0	30	19.5
171	1051	A	47	2	72	74	440.12	364	42.6	0	38.5	12.4
171	1051	A	47	3	18	20	441.08	364	43.7	0	34.6	13.2
171	1051	A	47	3	68	70	441.58	282	41.8	0	40.7	13.1
171	1051	A	47	4	15.5	17.5	442.56	362	45.6	0	43.1	4.4
171	1051	A	47	4	73	75	443.13	341	38.7	0	35.2	13.5
171	1051	A	47	5	68	70	444.58	360	42.2	0	37.8	12.8
171	1051	A	47	6	17	19	445.57	378	48.1	0	34.7	8.5
171	1051	A	47	6	114	116	446.54	406	46.6	0	36	9.4
171	1051	A	48	1	23	25	447.73	341	39.6	0	40.5	10.3
171	1051	A	48	1	118	120	448.68	356	42.1	0	38.8	9.8
171	1051	A	48	2	69	72	449.69	322	31.4	0	46.3	15
171	1051	A	48	3	17	19	450.67	378	36.2	0	53.4	2.9
171	1051	A	48	3	69	73	451.19	342	43.6	0	32.2	11.1
171	1051	A	48	3	118	120	451.68	352	34.1	0	54.3	4
171	1051	A	48	4	24	26	452.24	259	46.3	0	31.3	7
171	1051	A	48	4	118	120	453.18	344	36	0	54.1	4.1
171	1051	A	48	5	18	20	453.68	409	35	0	53.3	2.9
171	1051	A	48	5	68	70	454.18	364	35.2	0	50.3	6.3
171	1051	A	48	6	18	20	455.18	348	43.1	0	39.4	12.6
Leg	Site	Hole	Core	Section	Interval		Depth (mbsf)	Total counted specimens	Chiloguemelinids (%)	Globanomalina (%)	Pseudohastigerina (%)	Planorotalites (%)	Igorina (%)
					Top Depth	Bottom Depth
–	–	–	–	–	–	–	353.1	309	–	–	–	–	–
–	–	–	–	–	–	–	356.6	315	–	–	–	–	–
–	–	–	–	–	–	–	360.8	305	–	–	–	–	–
–	–	–	–	–	–	–	365.3	321	–	–	–	–	–
171	1051	A	40	1	20	22	369.9	335	–	–	–	–	–
171	1051	A	40	1	70	72	370.4	311	–	–	–	–	–
171	1051	A	40	3	120	122	373.9	303	–	–	–	–	–
171	1051	A	40	5	70	72	376.4	314	–	–	–	–	–
171	1051	A	40	cc	20	22	377	338	–	–	–	–	–
171	1051	A	41	1	20	24	379.5	301	–	–	–	–	–
171	1051	A	42	1	20	22	390.1	219	–	–	–	–	–
171	1051	A	42	1	70	72	390.6	356	0	0	0.3	0	0.8
171	1051	A	42	2	20	22	391.6	376	0.3	0	0	0	0.5
171	1051	A	42	2	120	122	392.6	352	0	0.3	0	0.6	0.3
171	1051	A	42	3	70	72	393.6	391	0	0.5	0	0	0
171	1051	A	42	3	120	122	394.1	211	–	–	–	–	–
171	1051	A	42	4	20	22	394.6	369	0	0.8	0	0	0
171	1051	A	42	4	125	127	395.65	395	0	1.3	0.3	0	0.5
171	1051	A	42	5	70	72	396.6	329	0	0	0	0	0
171	1051	A	42	6	25	27	397.65	385	–	–	–	–	–
171	1051	A	42	6	120	122	398.6	338	0	0	0	0.3	0.6
171	1051	A	43	1	22	24	399.72	326	0	0	0	1.5	0
171	1051	A	43	1	122	124	400.72	394	0.3	0.3	0.5	0.3	0.5
171	1051	A	43	2	68	70	401.68	285	–	–	–	–	–
171	1051	A	43	2	120	122	402.2	369	0	0.3	0.8	0.8	0.8
171	1051	A	43	3	69	71	403.19	372	0	0	0.3	0.3	0.5
171	1051	A	43	4	18	21	404.18	295	–	–	–	–	–
171	1051	A	43	4	122	124	405.22	396	0	0.8	0	0.5	0.3
171	1051	A	43	5	68	70	406.18	336	–	–	–	–	–
171	1051	A	43	6	17	19	407.17	375	0.3	0.8	0.3	0.8	1.3
171	1051	A	43	6	122	124	408.22	357	0	0	0	0	0.6
171	1051	A	44	1	20	22	409.3	310	–	–	–	–	–
171	1051	A	44	1	70	72	409.8	315	–	–	–	–	–
171	1051	A	44	2	20	22	410.8	403	0	0.2	0.2	0.7	1.7
171	1051	A	44	2	120	122	411.8	438	0	0	0	1.4	0.5
171	1051	A	44	3	20	22	412.3	332	–	–	–	–	–
171	1051	A	44	3	70	72	412.8	377	0	0.5	0	0.5	0.8
171	1051	A	44	4	20	22	413.8	290	–	–	–	–	–
171	1051	A	44	4	120	122	414.8	375	0.3	0	0	0.8	2.1
171	1051	A	44	5	68	70	415.78	327	–	–	–	–	–
171	1051	A	44	6	20	22	416.8	382	0	1	0.5	1	0.5
171	1051	A	44	6	120	122	417.8	375	–	–	–	–	–
171	1051	A	45	1	20	22	418.9	375	0.8	0.3	0	2.1	3.5
171	1051	A	45	1	120	122	419.9	371	–	–	–	–	–
171	1051	A	45	2	69	71	420.89	389	0.5	0.5	0.5	3.6	2.1
171	1051	A	45	3	20	22	421.9	389	–	–	–	–	–
171	1051	A	45	3	70	72	422.4	352	0.9	0	0	0	0
171	1051	A	45	3	120	122	422.9	186	0	0	0	0	0
171	1051	A	45	4	22	24	423.42	350	–	–	–	–	–
171	1051	A	45	4	68	70	423.88	349	2.3	0	0	0	0
171	1051	A	45	4	120	122	424.4	330	1.5	0	0	0	0
171	1051	A	45	5	18	20	424.88	343	1.5	0	0	0	0
171	1051	A	45	5	120	122	425.9	354	3.1	0.6	0	0.3	1.4
171	1051	A	45	6	20	22	426.4	395	1	0.8	0.3	1.3	1.5
171	1051	A	45	6	71	73	426.91	333	–	–	–	–	–
171	1051	A	45	6	120	122	427.4	263	–	–	–	–	–
171	1051	A	45	7	21	23	427.91	250	–	–	–	–	–
171	1051	A	45	7	29	31	427.99	331	3	0	0	0	0
171	1051	A	45	7	36	38	428.06	347	2.6	0	0	0	0
171	1051	A	45	7	38	40	428.08	342	2	0	0	0	0
171	1051	A	45	7	45	47	428.15	348	2.9	0	0	0	0
171	1051	A	45	8	2	5	428.19	384	4.4	0	0	0	0
171	1051	A	45	8	7	10	428.24	359	1.7	0	0	0	0
171	1051	A	46	1	4	6	428.34	325	2.5	0	0	0	0
171	1051	A	46	1	10	12	428.4	340	0.3	0	0	0	0
171	1051	A	46	1	14	16	428.44	329	0.3	0	0	0	0
171	1051	A	46	1	18	20	428.48	336	0.6	0	0	0	0
171	1051	A	46	1	20	22	428.5	245	–	–	–	–	–
171	1051	A	46	1	71	73	429.01	387	3.1	0.3	0.5	0.3	1.3
171	1051	A	46	1	120	122	429.5	399	2.8	0.8	0	1.5	4.5
171	1051	A	46	2	20	22	430	315	–	–	–	–	–
171	1051	A	46	2	70	72	430.5	242	–	–	–	–	–
171	1051	A	46	3	22	24	431.52	403	3.5	0.5	0.2	0	1.7
171	1051	A	46	3	120	122	432.5	345	4.6	0	0	0.3	2
171	1051	A	46	4	70	72	433.5	248	–	–	–	–	–
171	1051	A	46	4	118	120	433.98	247	–	–	–	–	–
171	1051	A	46	5	18	20	434.48	223	–	–	–	–	–
171	1051	A	46	6	18	20	435.98	362	5.2	0.8	0	0	0.6
171	1051	A	46	6	120	122	437	345	4.6	2.3	1.2	0.9	2.6
171	1051	A	47	1	18	20	438.08	408	4.7	0.2	0	0.2	1.2
171	1051	A	47	1	118	120	439.08	360	0.6	0.6	0.3	0.3	1.4
171	1051	A	47	2	17.5	19.5	439.58	293	–	–	–	–	–
171	1051	A	47	2	72	74	440.12	364	3.3	0.8	0	0.3	2.2
171	1051	A	47	3	18	20	441.08	364	6	0.8	0	0.3	1.4
171	1051	A	47	3	68	70	441.58	282	–	–	–	–	–
171	1051	A	47	4	15.5	17.5	442.56	362	4.1	1.4	0.3	0	1.1
171	1051	A	47	4	73	75	443.13	341	–	–	–	–	–
171	1051	A	47	5	68	70	444.58	360	3.6	2.2	0	0	1.4
171	1051	A	47	6	17	19	445.57	378	4.5	1.9	0	0.5	1.9
171	1051	A	47	6	114	116	446.54	406	6.4	0.5	0	0.2	1
171	1051	A	48	1	23	25	447.73	341	6.5	2.6	0	0	0.6
171	1051	A	48	1	118	120	448.68	356	6.2	2.5	0	0	0.6
171	1051	A	48	2	69	72	449.69	322	–	–	–	–	–
171	1051	A	48	3	17	19	450.67	378	1.3	2.4	0	0.5	3.2
171	1051	A	48	3	69	73	451.19	342	3.5	2.3	0.6	2.3	4.4
171	1051	A	48	3	118	120	451.68	352	2.8	3.4	0	0.3	1.1
171	1051	A	48	4	24	26	452.24	259	–	–	–	–	–
171	1051	A	48	4	118	120	453.18	344	2.3	0.9	0	0	2.6
171	1051	A	48	5	18	20	453.68	409	2.4	2.7	0.2	0.5	2.9
171	1051	A	48	5	68	70	454.18	364	3.3	1.1	0	0.3	3.6
171	1051	A	48	6	18	20	455.18	348	2.6	0.3	0	0.9	1.1
Leg	Site	Hole	Core	Section	Interval		Depth (mbsf)	Total counted specimens	F index (%)	Radiolarians
					Top Depth	Bottom Depth
–	–	–	–	–	–	–	353.1	309	2	15
–	–	–	–	–	–	–	356.6	315	3	10
–	–	–	–	–	–	–	360.8	305	10	25
–	–	–	–	–	–	–	365.3	321	3	5
171	1051	A	40	1	20	22	369.9	335	5	18
171	1051	A	40	1	70	72	370.4	311	35	60
171	1051	A	40	3	120	122	373.9	303	10	23
171	1051	A	40	5	70	72	376.4	314	20	0
171	1051	A	40	cc	20	22	377	338	35	3
171	1051	A	41	1	20	24	379.5	301	5	0
171	1051	A	42	1	20	22	390.1	219	53	78
171	1051	A	42	1	70	72	390.6	356	–	–
171	1051	A	42	2	20	22	391.6	376	–	–
171	1051	A	42	2	120	122	392.6	352	–	–
171	1051	A	42	3	70	72	393.6	391	–	–
171	1051	A	42	3	120	122	394.1	211	50	75
171	1051	A	42	4	20	22	394.6	369	–	–
171	1051	A	42	4	125	127	395.65	395	–	–
171	1051	A	42	5	70	72	396.6	329	–	–
171	1051	A	42	6	25	27	397.65	385	5	45
171	1051	A	42	6	120	122	398.6	338	–	–
171	1051	A	43	1	22	24	399.72	326	–	–
171	1051	A	43	1	122	124	400.72	394	–	–
171	1051	A	43	2	68	70	401.68	285	15	58
171	1051	A	43	2	120	122	402.2	369	–	–
171	1051	A	43	3	69	71	403.19	372	–	–
171	1051	A	43	4	18	21	404.18	295	12	68
171	1051	A	43	4	122	124	405.22	396	–	–
171	1051	A	43	5	68	70	406.18	336	10	70
171	1051	A	43	6	17	19	407.17	375	–	–
171	1051	A	43	6	122	124	408.22	357	–	–
171	1051	A	44	1	20	22	409.3	310	15	65
171	1051	A	44	1	70	72	409.8	315	10	20
171	1051	A	44	2	20	22	410.8	403	–	–
171	1051	A	44	2	120	122	411.8	438	–	–
171	1051	A	44	3	20	22	412.3	332	12	18
171	1051	A	44	3	70	72	412.8	377	–	–
171	1051	A	44	4	20	22	413.8	290	15	20
171	1051	A	44	4	120	122	414.8	375	–	–
171	1051	A	44	5	68	70	415.78	327	20	25
171	1051	A	44	6	20	22	416.8	382	–	–
171	1051	A	44	6	120	122	417.8	375	10	35
171	1051	A	45	1	20	22	418.9	375	–	–
171	1051	A	45	1	120	122	419.9	371	12	25
171	1051	A	45	2	69	71	420.89	389	–	–
171	1051	A	45	3	20	22	421.9	389	5	8
171	1051	A	45	3	70	72	422.4	352	–	–
171	1051	A	45	3	120	122	422.9	186	–	–
171	1051	A	45	4	22	24	423.42	350	7	45
171	1051	A	45	4	68	70	423.88	349	–	–
171	1051	A	45	4	120	122	424.4	330	–	–
171	1051	A	45	5	18	20	424.88	343	–	–
171	1051	A	45	5	120	122	425.9	354	–	10
171	1051	A	45	6	20	22	426.4	395	–	–
171	1051	A	45	6	71	73	426.91	333	10	30
171	1051	A	45	6	120	122	427.4	263	35	70
171	1051	A	45	7	21	23	427.91	250	64	65
171	1051	A	45	7	29	31	427.99	331	–	74
171	1051	A	45	7	36	38	428.06	347	–	70
171	1051	A	45	7	38	40	428.08	342	–	67
171	1051	A	45	7	45	47	428.15	348	–	77
171	1051	A	45	8	2	5	428.19	384	–	78
171	1051	A	45	8	7	10	428.24	359	–	79
171	1051	A	46	1	4	6	428.34	325	–	82
171	1051	A	46	1	10	12	428.4	340	–	85
171	1051	A	46	1	14	16	428.44	329	–	72
171	1051	A	46	1	18	20	428.48	336	–	76
171	1051	A	46	1	20	22	428.5	245	18	10
171	1051	A	46	1	71	73	429.01	387	–	–
171	1051	A	46	1	120	122	429.5	399	–	–
171	1051	A	46	2	20	22	430	315	15	12
171	1051	A	46	2	70	72	430.5	242	38	28
171	1051	A	46	3	22	24	431.52	403	–	–
171	1051	A	46	3	120	122	432.5	345	–	–
171	1051	A	46	4	70	72	433.5	248	35	15
171	1051	A	46	4	118	120	433.98	247	13	13
171	1051	A	46	5	18	20	434.48	223	15	15
171	1051	A	46	6	18	20	435.98	362	–	–
171	1051	A	46	6	120	122	437	345	–	–
171	1051	A	47	1	18	20	438.08	408	–	–
171	1051	A	47	1	118	120	439.08	360	–	–
171	1051	A	47	2	17.5	19.5	439.58	293	10	5
171	1051	A	47	2	72	74	440.12	364	–	–
171	1051	A	47	3	18	20	441.08	364	–	–
171	1051	A	47	3	68	70	441.58	282	50	15
171	1051	A	47	4	15.5	17.5	442.56	362	–	–
171	1051	A	47	4	73	75	443.13	341	10	–
171	1051	A	47	5	68	70	444.58	360	–	7
171	1051	A	47	6	17	19	445.57	378	–	–
171	1051	A	47	6	114	116	446.54	406	–	–
171	1051	A	48	1	23	25	447.73	341	–	–
171	1051	A	48	1	118	120	448.68	356	–	–
171	1051	A	48	2	69	72	449.69	322	12	8
171	1051	A	48	3	17	19	450.67	378	–	–
171	1051	A	48	3	69	73	451.19	342	–	–
171	1051	A	48	3	118	120	451.68	352	–	–
171	1051	A	48	4	24	26	452.24	259	10	5
171	1051	A	48	4	118	120	453.18	344	–	–
171	1051	A	48	5	18	20	453.68	409	–	–
171	1051	A	48	5	68	70	454.18	364	–	–
171	1051	A	48	6	18	20	455.18	348	–	–
