# Supplementary material for: Did Photosymbiont Bleaching Lead to the Demise of Planktic Foraminifer Morozovella at the Early Eocene Climatic Optimum?
Source: Paleoceanography. 2017 Nov 6;32(11):1115–36. doi: 10.1002/2017PA003138 (PMC5784393; doi:10.1002/2017PA003138)
Supplement: Supplementary file 8 — Table S5 [file PALO-32-1115-s008.xls]

## Sheet: Diameters
Table S4. Test-size diameters (µm) of Morozovella species and Acarinina spp.
from the >300 µm fraction at Site 1051.
Sample A (443.58 mbsf) – pre EECO interval
M. subbotinae	M. aequa	M. marginodentata	M. gracilis	M. crater	Acarinina
519	509	518	519	635	442
513	503	402	421	622	417
509	458	387		563	406
504	442			509	402
475	441			503	397
472	437			462	395
467	436			450	387
467	436			435	375
466	430			424	371
462	398			418	369
457	390			402	364
455	385			340	362
452	362				358
449	355				357
448	348				355
444					352
441					351
438					351
438					350
425					350
411					349
406					348
405					343
399					338
399					334
392					331
391
385
384
383
378
372
369
357
355
354
Sample B (433.5 mbsf) – pre EECO interval
M. subbotinae	M. aequa	M. marginodentata	M. gracilis	M. crater	M. aragonensis	M. lensiformis	Acarinina
560	506	449	451	607	499	532	522
549	479	405	448	587	498	518	453
511	472		405	586	411	455	449
498	470		388	585		433	445
496	458			555		403	438
494	433			540			433
492	416			538			433
487	415			533			429
486	409			532			428
468	408			524			428
463	404			516			426
462	399			508			422
458	378			506			421
458	376			503			420
448	369			497			419
448				496			419
442				488			418
440				480			416
435				479			416
435				478			414
434				476			414
431				475			414
430				473			414
428				471			409
427				467			408
425				466			407
424				463			406
424				459			403
423				457			403
422				455			402
421				454			402
420				448			401
420				447			401
419				446			400
419				438			399
418				438			399
418				437			398
410				435			398
410				429			398
408				429			398
406				418			398
404				409			396
395							396
392							396
390							396
385							393
381							391
							390
							389
							389
							388
							388
							387
							387
							387
							386
							386
							386
							384
							384
							383
							383
							383
							382
							381
							381
							380
							380
							379
							378
							378
							377
							377
							377
							375
							375
							375
							374
							374
							372
							372
							371
							369
							369
							368
							367
							366
							364
							364
							363
							362
							362
							362
							362
							362
							362
							361
							361
							361
							360
							359
							359
							359
							359
							358
							357
							357
							357
							356
							356
							355
							352
							351
							351
							350
							349
							349
							349
							349
							348
							348
							347
							346
							346
							345
							344
							343
							341
							341
							337
							334
							332
							332
							331
							329
							327
							327
							324
							322
							322
							319
							317
							312
							311
							311
							304
							302
							301
							417
							415
							412
							412
							411
							410
							410
							409
							408
							407
							407
							406
							405
							405
							405
							404
							403
							403
							402
							401
							401
							400
							400
							399
							399
							398
							398
							397
							397
							397
							396
							396
							396
							396
							395
							395
							395
							395
							395
							394
							394
							394
							393
							393
							393
							393
							393
							392
							392
							392
							391
							391
							391
							390
							390
							390
							389
							389
							389
							388
							388
							388
							388
							388
							388
							388
							387
							387
							387
							387
							386
							386
							386
							385
							385
							384
							383
							382
							381
							381
							381
							381
							380
							380
							380
							379
							379
							379
							379
							378
							378
							378
							378
							378
							378
							377
							377
							377
							376
							375
							375
							375
							375
							374
							374
							374
							373
							372
							372
							372
							372
							371
							371
							371
							371
							370
							370
							370
							370
							370
							370
							370
							369
							369
							368
							368
							368
							368
							368
							368
							368
							368
							368
							368
							368
							367
							367
							367
							367
							366
							366
							366
							366
							366
							365
							365
							365
							365
							364
							364
							364
							364
							364
							363
							363
							362
							362
							362
							362
							362
							362
							362
							362
							361
							360
							360
							359
							359
							359
							359
							358
							358
							358
							357
							357
							356
							356
							356
							356
							356
							355
							355
							354
							353
							353
							353
							352
							352
							352
							352
							352
							351
							351
							351
							351
							350
							350
							350
							349
							349
							349
							348
							348
							348
							346
							346
							344
							344
							344
							344
							344
							343
							343
							342
							342
							342
							341
							341
							341
							341
							341
							340
							340
							340
							340
							340
							338
							337
							337
							337
							337
							336
							336
							336
							336
							335
							335
							334
							333
							333
							332
							332
							332
							332
							331
							331
							331
							330
							329
							329
							328
							328
							328
							327
							327
							327
							327
							326
							326
							326
							325
							324
							324
							323
							323
							322
							322
							322
							320
							319
							318
							317
							317
							316
							314
							314
							312
							309
							309
							309
							308
							307
							303
Sample C (425.4 mbsf) – pre J – initial EECO interval
M. subbotinae	M. aequa	M. marginodentata	M. gracilis	M. crater	M. aragonensis	M. lensiformis	M. formosa	Acarinina
449	425	474	453	556	504	492	571	517
440	405	460	437	530	502	478	568	509
437	399	457	436	518	480	439	567	487
436		452	422	516	457	428	553	482
432		451	419	508	444	410	452	479
429		447	418	500	441	401	427	477
425		439	385	496	423	397		476
424		432	385	483	420	396		473
419		428		483	411	395		469
417		423		478	403	371		462
416		421		458	403			460
413		420		458				452
405		418		457				451
405		404		452				442
405		400		447				441
403		400		443				439
399		396		433				438
399		390		433				437
396		357		431				436
391		355		429				435
391		354		429				434
389		347		423				433
386		343		410				431
380		340		394				430
375		338						429
374		337						429
352		328						428
352								425
								424
								421
								419
								418
								418
								417
								417
								415
								412
								412
								411
								410
								410
								409
								408
								407
								407
								406
								405
								405
								405
								404
								403
								403
								402
								401
								401
								400
								400
								399
								399
								398
								398
								397
								397
								397
								396
								396
								396
								396
								395
								395
								395
								395
								395
								394
								394
								394
								393
								393
								393
								393
								393
								392
								392
								392
								391
								391
								391
								390
								390
								390
								389
								389
								389
								388
								388
								388
								388
								388
								388
								388
								387
								387
								387
								387
								386
								386
								386
								385
								385
								384
								383
								382
								381
								381
								381
								381
								380
								380
								380
								379
								379
								379
								379
								378
								378
								378
								378
								378
								378
								377
								377
								377
								376
								375
								375
								375
								375
								374
								374
								374
								373
								372
								372
								372
								372
								371
								371
								371
								371
								370
								370
								370
								370
								370
								370
								370
								369
								369
								368
								368
								368
								368
								368
								368
								368
								368
								368
								368
								368
								367
								367
								367
								367
								366
								366
								366
								366
								366
								365
								365
								365
								365
								364
								364
								364
								364
								364
								363
								363
								362
								362
								362
								362
								362
								362
								362
								362
								361
								360
								360
								359
								359
								359
								359
								358
								358
								358
								357
								357
								356
								356
								356
								356
								356
								355
								355
								354
								353
								353
								353
								352
								352
								352
								352
								352
								351
								351
								351
								351
								350
								350
								350
								349
								349
								349
								348
								348
								348
								346
								346
								344
								344
								344
								344
								344
								343
								343
								342
								342
								342
								341
								341
								341
								341
								341
								340
								340
								340
								340
								340
								338
								337
								337
								337
								337
								336
								336
								336
								336
								335
								335
								334
								333
								333
								332
								332
								332
								332
								331
								331
								331
								330
								329
								329
								328
								328
								328
								327
								327
								327
								327
								326
								326
								326
								325
								324
								324
								323
								323
								322
								322
								322
								320
								319
								318
								317
								317
								316
								314
								314
								312
								309
								309
								309
								308
								307
								303
Sample D (411.8 mbsf) – main EECO phase
M. subbotinae	M. aequa	M. gracilis	M. crater	M. aragonensis	M. lensiformis	M. formosa	Acarinina
467	473	457	675	537	504	519	510
454	468	397	622	531	501	516	476
454	460	387	574	529	484		471
453	459	377	558	513	470		462
445	425		538	505	461		455
438	402		531	474	456		453
439	401		531	465	452		450
439	401		520	462	443		448
437	399		515	450	438		444
431	380		510	449	431		441
430			504	441	424		439
428			504	420	421		439
427			503	407	416		438
409			501	405	410		436
404			491	383	402		432
386			487		400		431
340			487		395		429
			482		386		429
			472		380		427
			471		374		426
			470		372		420
			468		358		419
			467		342		418
			465				418
			464				413
			457				411
			457				409
			453				409
			451				406
			450				404
			443				404
			443				404
			442				403
			435				402
			429				402
			424				402
			423				402
			421				401
			416				400
			411				399
			403				397
							396
							396
							395
							395
							394
							393
							393
							392
							391
							389
							389
							388
							388
							388
							387
							387
							386
							385
							384
							383
							383
							382
							382
							381
							381
							381
							380
							380
							379
							379
							379
							378
							378
							378
							378
							377
							376
							376
							375
							375
							374
							374
							374
							373
							373
							373
							372
							372
							370
							369
							365
							364
							363
							363
							362
							361
							360
							360
							360
							360
							359
							358
							357
							356
							356
							355
							355
							355
							353
							352
							351
							351
							351
							350
							350
							349
							349
							348
							347
							346
							345
							343
							343
							341
							341
							341
							339
							339
							338
							337
							335
							334
							333
							332
							330
							329
							329
							328
							326
							324
							322
							320
Sample E (395.65 mbsf) – main EECO phase
M. crater	M. aragonensis	M. lensiformis	M. formosa	Acarinina
612	522	489	509	471.175
595	521	466	485	433.731
593	519	463	478	428.464
567	512	458	471	428.464
543	512	456	471	426.404
540	509	455	445	423.071
532	491	455		419.694
525	486	452		418.677
523	486	448		418.26
516	485	435		415.893
515	483	429		414.367
514	483	429		412.666
510	482	428		410.08
507	482	426		406.45
501	482	425		406.45
500	478	419		406.192
498	477	416		406.192
498	477	411		405.064
496	476	410		404.718
495	474	396		404.718
494	469	395		404.54
494	468	395		403.754
492	466	391		403.754
492	465	384		403.585
489	465	373		400.403
487	465	372		400.064
486	465	367		399.657
486	465	359		396.076
485	460	359		394.914
482	459	348		392.554
481	459			391.801
481	458			391.801
478	453			390.859
477	451			389.52
475	451			388.498
475	451			388.311
474	449			388.311
473	449			385.906
473	446			385.717
472	445			385.537
471	445			385.479
471	445			385.353
470	441			384.379
469	429			383.9
466	420			383.881
465	418			383.692
463	418			383.438
461	415			381.002
460	415			380.186
460	413			379.468
459	413			379.301
456	411			379.272
454	411			379.039
453	406			378.498
453	404			378.126
452	404			378.126
451	402			378.126
450	398			378.126
450	395			377.377
450	395			377.326
449	394			377.093
449	394			376.279
448	384			376.107
447	363			375.952
443	343			375.584
442				375.227
441				373.995
440				373.995
439				372.902
439				372.029
438				371.523
438				370.387
438				370.387
438				368.738
437				367.915
433				367.621
433				367.594
432				366.789
432				366.789
432				364.181
431				363.063
430				361.875
429				361.639
427				360.827
427				360.782
424				360.454
421				356.169
419				356.169
419				356.077
419				355.264
416				355.116
416				354.47
413				354.051
413				353.427
411				353.297
408				352.556
406				352.544
405				351.031
				347.1
				346.563
				345.675
				344.89
				344.85
				344.117
				343.034
				342.19
				342.107
				342.079
				340.996
				339.56
				338.609
				337.729
				336.37
				335.271
				332.522
				332.342
				332.229
				331.628
				331.628
				329.045
				329.045
				324.679
				321.083
				320.402
				309.952
Table S4. Average values and standard deviations (1σ) in test-size diameters of
Morozovella species from the >300µm fraction at Site 1051.
Samples	Sample depth (mbsf)	M. subbotinae		M. aequa		M. marginodentata		M. gracilis
		average max-diameter (µm)	standard deviation (1σ)	average max-diameter (µm)	standard deviation (1σ)	average max-diameter (µm)	standard deviation (1σ)	average max-diameter (µm)	standard deviation (1σ)
A	443.58	428.9	47.2	422	47.2	435.8	58.7	470	49
B	433.5	440.7	39.6	426.1	40.4	427	22	423	27.2
C	425.4	405	24.6	409.7	11.1	400.4	44.6	419.4	22.6
D	411.8	428.3	29.4	426.8	33	–	–	404.5	31.1
E	395.65	–	–	–	–	–	–	–	–
Samples	Sample depth (mbsf)	M. crater		M. aragonensis		M. lensiformis		M. formosa
		average max-diameter (µm)	standard deviation (1σ)	average max-diameter (µm)	standard deviation (1σ)	average max-diameter (µm)	standard deviation (1σ)	average max-diameter (µm)	standard deviation (1σ)
A	443.58	480.3	85.8	–	–	–	–	–	–
B	433.5	486.4	48.8	469.3	41.2	468.2	49.4	–	–
C	425.4	465.2	40.6	444.4	35.6	420.7	36.8	522.8	59.6
D	411.8	482.1	55.3	464.7	47.9	422.6	43.5	517.5	1.5
E	395.65	466.6	41.5	449	39.5	417	36.6	477	19.2
